# Supplementary material for: Young Adults’ Perception of Forests Using Landscape-Image-Sketching Technique: A Case Study of Changsha, Central China
Source: Int J Environ Res Public Health. 2023 Feb 8;20(4):2986. doi: 10.3390/ijerph20042986 (PMC9964952; doi:10.3390/ijerph20042986)
Supplement: Supplementary file 1 [file ijerph-20-02986-s001.zip]

Archive with 1 entries (1 files):
- ijerph-2143190-supplementary.xlsx
